# Supplementary material for: Effects of Recombinant α1-Microglobulin on Early Proteomic Response in Risk Organs after Exposure to 177Lu-Octreotate
Source: Int J Mol Sci. 2024 Jul 8;25(13):7480. doi: 10.3390/ijms25137480 (PMC11242497; doi:10.3390/ijms25137480)
Supplement: Supplementary file 1 [file ijms-25-07480-s001.zip]

Archive with 1 entries (1 files):
- ijms-3048391-supplementary.pdf
